# Supplementary material for: A Systems Biology Approach Identifies a R2R3 MYB Gene Subfamily with Distinct and Overlapping Functions in Regulation of Aliphatic Glucosinolates
Source: PLoS One. 2007 Dec 19;2(12):e1322. doi: 10.1371/journal.pone.0001322 (PMC2147653; doi:10.1371/journal.pone.0001322)
Supplement: Table S1 — trans eQTL (0.03 MB XLS) [file pone.0001322.s002.xls]

## Sheet: Table S1 - trans eQTL
Table S1. Testing Genes for Aliphatic Glucosinolates for a trans-eQTL at the genomic region containing candidate regulator MYB28.
Shown is the significance of genetic variation within 211 Bay-0 × Sha RILs at the position of the candidate regulator MYB28 on Chromosome V for controlling transcript level variation of genes, characterized (top table) or predicted (bottom table) to be involved in aliphatic glucosinolate biosynthesis. AGI is the AGI code for the genes. Gene Name is the annotated or predicted enzyme name. P is the…
Genes characterized to be involved in glucosinolate biosynthesis and regulation
			Average Expression
AGI	Gene Name	P	Bay-0	Sha
AT1G16410	CYP79F1	0.0261	485	526
AT1G18590	ATST5C	0.0047	1137	1249
AT1G24100	UGT74B1	NS	961	903
AT1G65860	FMO	NS	405	419
AT1G74090	ATST5B	NS	1880	1891
AT2G20610	C-S LYASE	0.0091	2170	2351
AT3G19710	BCAT4	<0.001	5788	6650
AT4G03050	AOP3	NS	3244	2578
AT4G03060	AOP2	NS	2624	3028
AT4G13770	CYP83A1	<0.001	4085	4991
AT5G23010	MAM1	<0.001	2663	3734
AT5G23020	MAM3	NS	2546	2069
AT5G61420	MYB28	<0.001	149	437
AT3G09710	IQD1	<0.001	54.5	43.9
AT1G07640	DOF1.1	0.042	187.6	202.6
AT5G07700	MYB76	NS	56.4	57.8
AT5G07690	MYB29	<0.001	287.6	241.3
AT5G17690	TFL2	NS	268.853	289.022
Genes Predicted to be Involved in Aliphatic Glucosinolate Biosynthesis
			Average Expression
AGI	Gene Name	P	Bay-0	Sha
AT2G31790	UGT74C1	NS	964	977
AT2G43100	Aconitase	<0.001	1241	1493
AT3G03190	ATGSTF11	0.0031	797	859
AT3G58990	Aconitase	<0.001	2503	2733
AT4G13430	Aconitase	NS	7414	7589
At1g31180	IPM DH	0.021	3374.04	3563.26
At2g25450	GS-OH	<0.001	1155.32	1486.51
