# Supplementary material for: A Systems Biology Approach Identifies a R2R3 MYB Gene Subfamily with Distinct and Overlapping Functions in Regulation of Aliphatic Glucosinolates
Source: PLoS One. 2007 Dec 19;2(12):e1322. doi: 10.1371/journal.pone.0001322 (PMC2147653; doi:10.1371/journal.pone.0001322)
Supplement: Table S2 — cis eQTL (0.03 MB XLS) [file pone.0001322.s003.xls]

## Sheet: Table S2 - cis eQTL
Table S2. Genes with a cis-eQTL that co-localizes with Total Aliphatic Glucosinolate QTL on Chromosome V.
Shown is a list of all genes that have a cis-eQTL and are physically located within the 4-LOD interval for the Chromosome V region as shown in Figure 2. AGI is the AGI code for the genes. Cis R2 is the percent of variance in transcript levels for the given gene that is controlled by the cis position for that gene. Co-Express with Glucosinolate Genes is whether the gene was found to co-express wit…
AGI	Cis R2	Co-Express with Glucosinolate Genes	Annotation	Homology
At5g59300	0.725899	No	ubiquitin-conjugating enzyme 7 (UBC7)	E2; identical to gi:992703, SP:P42747
At5g61420	0.703994	Yes	myb family transcription factor (MYB28)	contains Pfam profile: PF00249 myb-like DNA-binding domain
At5g59690	0.676886	No	histone H4	identical to histone H4 from Lycopersicon esculentum GI:297150, Lolium temulentum SP|P02308, Acropora formosa GI:455652, Citrus jambhiri GI:16797797
At5g59680	0.582884	No	leucine-rich repeat protein kinase, putative	similar to light repressible receptor protein kinase (Arabidopsis thaliana) gi|1321686|emb|CAA66376; contains leucine rich repeat (LRR) domains, Pfam:PF00560; contains protein kinase domain, Pfam:PF00069
At5g59650	0.548506	No	leucine-rich repeat protein kinase, putative	contains leucine rich repeat (LRR) domains, Pfam:PF00560; contains protein kinase domain, Pfam:PF00069
At5g59500	0.547362	No	expressed protein	NA
At5g61660	0.543398	No	glycine-rich protein	NA
At5g60630	0.433807	No	expressed protein	predicted protein, Arabidopsis thaliana
At5g59140	0.422866	No	SKP1 family protein	similar to elongin C, Drosophila melanogaster, GI:2780365 PIR:JC5794; contains Pfam profile PF01466: Skp1 family, dimerisation domain
At5g59610	0.405107	No	DNAJ heat shock N-terminal domain-containing protein	similar to SP|Q9UXR9 Chaperone protein dnaJ (Heat shock protein 40 Methanosarcina thermophila, SP|Q9QYI6 DnaJ homolog subfamily B member 9 Mus musculus; contains Pfam profile PF00226 DnaJ domain
At5g62220	0.402209	No	exostosin family protein	contains Pfam profile: PF03016
At5g59250	0.386908	No	sugar transporter family protein	similar to D-xylose-H+ symporter from Lactobacillus brevis GI:2895856, sugar-porter family protein 2 (Arabidopsis thaliana) GI:14585701; contains Pfam profile PF00083: major facilitator superfamily protein
At5g61590	0.372316	No	AP2 domain-containing transcription factor family protein	contains Pfam PF00847: AP2 domain
At5g59560	0.337462	No	sensitivity to red light reduced protein (SRR1)	identical to sensitivity to red light reduced protein (Arabidopsis thaliana) GI:25527089; supporting cDNA gi|25527088|gb|AY127047.1|
At5g59305	0.320361	No	expressed protein	NA
At5g60710	0.310935	No	zinc finger (C3HC4-type RING finger) family protein	low similarity to SP|P97280 Inter-alpha-trypsin inhibitor heavy chain H3 precursor {Mesocricetus auratus}; contains Pfam profiles PF00097: Zinc finger, C3HC4 type (RING finger), PF00092
At5g62910	0.302953	No	expressed protein	predicted proteins, Arabidopsis thaliana
At5g59490	0.277723	No	haloacid dehalogenase-like hydrolase family protein	low similarity to SP|P53078 SSM1 protein {Saccharomyces cerevisiae}; contains InterPro accession IPR005834: Haloacid dehalogenase-like hydrolase
At5g60640	0.264248	No	thioredoxin family protein	similar to protein disulfide isomerase GI:5902592 from (Volvox carteri f. nagariensis), GI:2708314 from Chlamydomonas reinhardtii; contains Pfam profile: PF00085 Thioredoxin
At5g60610	0.259986	No	F-box family protein	contains F-box domain Pfam:PF00646
At5g62720	0.243291	No	integral membrane HPP family protein	contains Pfam domain, PF04982: HPP family
At5g59430	0.241223	No	telomere repeat-binding protein 1 (TRP1)	identical to telomere repeat-binding protein TRP1 (Arabidopsis thaliana) GI:5459298
At5g60620	0.208807	No	phospholipid/glycerol acyltransferase family protein	contains Pfam PF01553: Acyltransferase
At5g60680	0.206607	No	expressed protein	contains Pfam profile PF04520: Protein of unknown function, DUF584
At5g59960	0.20399	No	expressed protein	NA
At5g62950	0.1798	No	expressed protein	NA
At5g59600	0.178031	No	pentatricopeptide (PPR) repeat-containing protein	contains INTERPRO:IPR002885 PPR repeats
At5g61650	0.174367	No	cyclin family protein	similar to cyclin 2 (Trypanosoma brucei) GI:7339572, cyclin 6 (Trypanosoma cruzi) GI:12005317; contains Pfam profile PF00134: Cyclin, N-terminal domain
At5g62860	0.173304	No	F-box family protein-related	contains TIGRFAM TIGR01640: F-box protein interaction domain
At5g62350	0.164876	No	pectin methylesterase inhibitor family protein	similar to SP|Q42534 Pectinesterase 2 precursor (EC 3.1.1.11) (Pectin methylesterase 2) (PE 2) {Arabidopsis thaliana};
At5g61230	0.159821	No	ankyrin repeat family protein	contains ankyrin repeats, Pfam:PF00023
At5g59220	0.156755	No	protein phosphatase 2C, putative / PP2C, putative	ABA induced protein phosphatase 2C, Fagus sylvatica, EMBL:FSY277743
At5g62360	0.155732	No	invertase/pectin methylesterase inhibitor family protein	similar to pectinesterase from Arabidosis thaliana SP|Q42534, Lycopersicon esculentum SP|Q43143; contains Pfam profile PF04043: Plant invertase/pectin methylesterase inhibitor
At5g62520	0.151593	No	expressed protein	NA
At5g59380	0.13268	No	methyl-CpG-binding domain-containing protein	similar to testis specific methyl-CpG binding protein MBD2 (Homo sapiens) GI:3800801; contains Pfam profile PF01429: Methyl-CpG binding domain
At5g62500	0.130964	No	microtubule-associated EB1 family protein	similar to EBF3-S (Microtubule-associated protein) (Homo sapiens) GI:12751131; contains Pfam profiles PF00307: Calponin homology (CH) domain, PF03271: EB1 protein
At5g61530	0.130486	No	small G protein family protein / RhoGAP family protein	contains Pfam domain, PF00620: RhoGAP domain
At5g61440	0.129564	No	thioredoxin family protein	low similarity to thioredoxin (Callithrix jacchus) GI:13560979; contains Pfam profile: PF00085 Thioredoxin
At5g61780	0.126985	No	tudor domain-containing protein / nuclease family protein	contains Pfam domains PF00567: Tudor domain and PF00565: Staphylococcal nuclease homologue
At5g60360	0.123547	No	cysteine proteinase, putative / AALP protein (AALP)	identical to AALP protein GI:7230640 from (Arabidopsis thaliana); similar to barley aleurain
At5g61810	0.110898	No	mitochondrial substrate carrier family protein	similar to peroxisomal Ca-dependent solute carrier, Oryctolagus cuniculus,GI:2352427; contains INTERPRO:IPR001993 Mitochondrial substrate carrier family, INTERPRO:IPR002048 calcium-binding EF-hand domain
At5g59720	0.105335	No	18.1 kDa class I heat shock protein (HSP18.1-CI)	identical to 18.2 kDa class I heat shock protein (HSP 18.2) (SP:P19037)(Arabidopsis thaliana); contains Pfam profile: PF00011 Hsp20/alpha crystallin family
At5g61070	0.100213	No	histone deacetylase family protein (HDA18)	identical to HDA18 (Arabidopsis thaliana) GI:21105769; similar to SP|Q9UBN7 Histone deacetylase 6 (HD6) {Homo sapiens}; contains Pfam profile PF00850: Histone deacetylase family
At5g59990	0.0999648	No	expressed protein	; expression supported by MPSS
At5g61920	0.099013	No	hypothetical protein	NA
At5g60440	0.0965902	No	MADS-box protein (AGL62)	contains Pfal profile PF00319: SRF-type transcription factor (DNA-binding and dimerisation domain)
At5g59410	0.0898292	No	expressed protein	NA
At5g59350	0.0890583	No	expressed protein	predicted protein, Arabidopsis thaliana
At5g59320	0.0885838	No	lipid transfer protein 3 (LTP3)	identical to lipid transfer protein 3 from Arabidopsis thaliana (gi:8571921); contains Pfam protease inhibitor/seed storage/LTP family domain PF00234
At5g62030	0.0816251	No	diphthamide synthesis DPH2 family protein	contains InterPro accession IPR002728: Diphthamide synthesis DPH2 protein
At5g59240	0.0768122	No	40S ribosomal protein S8 (RPS8B)	40S ribosomal protein S8, Prunus armeniaca, EMBL:AF071889
At5g60850	0.0749627	No	Dof-type zinc finger domain-containing protein	similar to zinc finger protein OBP4 gi:5059396 from (Arabidopsis thaliana); EMBL:AF155817
At5g62670	0.0737583	No	ATPase, plasma membrane-type, putative	strong similarity to P-type H(+)-transporting ATPase from Nicotiana plumbaginifolia (SP|Q08435, SP|Q08436); contains InterPro accession IPR001757: ATPase, E1-E2 type
At5g60570	0.0700866	No	kelch repeat-containing F-box family protein	contains Pfam:PF01344 Kelch motif, Pfam:PF00646 F-box domain
At5g60590	0.0695886	No	yrdC protein-related	NA
At5g61450	0.0693015	No	2-phosphoglycerate kinase-related	contains weak similarity to 2-phosphoglycerate kinase (GI:467751) (Methanothermus fervidus)
At5g61600	0.0682599	No	ethylene-responsive element-binding family protein	contains similarity to ethylene responsive element binding factor 5 (AtERF5) (Swiss-Prot:O80341) (Arabidopsis thaliana); contains Pfam PF00847: AP2 domain
At5g62580	0.0609848	No	expressed protein	NA
At5g61760	0.0548591	No	inositol polyphosphate 6-/3-/5-kinase 2b (IPK2b)	contains Pfam domain, PF03770: inositol polyphosphate kinase
At5g60200	0.0534533	No	Dof-type zinc finger domain-containing protein	similar to dof6 zinc finger protein GI:5689615 from (Arabidopsis thaliana)
At5g59880	0.0517069	No	actin-depolymerizing factor 3 (ADF3)	identical to SP|Q9ZSK4 Actin-depolymerizing factor 3 (ADF 3) (AtADF3) {Arabidopsis thaliana}
At5g61220	0.0505467	No	complex 1 family protein / LVR family protein	contains Pfam PF05347: Complex 1 protein (LYR family)
At5g59730	0.0499598	No	exocyst subunit EXO70 family protein	leucine zipper-containing protein, Lycopersicon esculentum, PIR:S21495 contains Pfam domain PF03081: Exo70 exocyst complex subunit;
At5g61130	0.0496291	No	glycosyl hydrolase family protein 17	similar to beta-1,3-glucanase GI:15150341 from (Camellia sinensis); C-terminal homology only
At5g61170	0.0461832	No	40S ribosomal protein S19 (RPS19C)	40S ribsomal protein S19, Oryza sativa, SWISSPROT:RS19_ORYSA
At5g59780	0.0394818	No	myb family transcription factor (MYB59)	contains PFAM profile: myb DNA binding domain PF00249
