# Supplementary material for: A Systems Biology Approach Identifies a R2R3 MYB Gene Subfamily with Distinct and Overlapping Functions in Regulation of Aliphatic Glucosinolates
Source: PLoS One. 2007 Dec 19;2(12):e1322. doi: 10.1371/journal.pone.0001322 (PMC2147653; doi:10.1371/journal.pone.0001322)
Supplement: Table S3 — Gene Lists, tree (0.03 MB XLS) [file pone.0001322.s004.xls]

## Sheet: Table S3 - Gene Lists, tree
Table S3. Genes Used for Phylogenetic Reconstruction.
Shown are the MYB transcription factors from Arabidopsis, Rice or Poplar identified to have a BLAST P value of e-60 when tested against the amino acid sequence of the R2R3 domain of MYB28, MYB29, MYB76 or ATR1/MYB34. All listed MYBs were used for conducting the phylogenetic analysis and construction of the phylogenetic tree in CLUSTALX (Figure S1). Figure Label is the label utilized within the pr…
Figure Label	Species	AGI Label	R2R3 Protein Sequence
MYB102	Arabidopsis thaliana	AT4G21440	MARSPCCEKNGLKKGPWTSEEDQKLVDYIQKHGYGNWRTLPKNAGLQRCGKSCRLRWTNYLRPDIKRGRFSFEEEETIIQLHSFLGNKWSAIAARLPGRTDNEIKNFWNTHIRKKLLRMGIDPVTHSPR
MYB106	Arabidopsis thaliana	AT3G01140	MIISPCCDKAGLKKGPWTPEEDQKLLAYIEEHGHGSWRSLPEKAGLQRCGKSCRLRWTNYLRPDIKRGKFTVQEEQTIIQLHALLGNRWSAIATHLPKRTDNEIKNYWNTHLKKRLIKMGIDPVTHKHK
MYB122	Arabidopsis thaliana	AT1G74080	MVRTPCCRAEGLKKGAWTQEEDQKLIAYVQRHGEGGWRTLPDKAGLKRCGKSCRLRWANYLRPDIKRGEFSQDEEDSIINLHAIHGNKWSAIARKIPRRTDNEIKNHWNTHIKKCLVKKGIDPLTHKSL
MYB16	Arabidopsis thaliana	AT5G15310	MGRSPCCDKLGLKKGPWTPEEDQKLLAYIEEHGHGSWRSLPEKAGLHRCGKSCRLRWTNYLRPDIKRGKFNLQEEQTIIQLHALLGNRWSAIATHLPKRTDNEIKNYWNTHLKKRLVKMGIDPVTHKPK
MYB28	Arabidopsis thaliana	AT5G61420	MSRKPCCVGEGLKKGAWTTEEDKKLISYIHDHGEGGWRDIPQKAGLKRCGKSCRLRWTNYLKPEIKRGEFSSEEEQIIIMLHASRGNKWSVIARHLPRRTDNEIKNYWNTHLKKRLMEQGIDPVTHKPL
MYB29	Arabidopsis thaliana	AT5G07690	MSRKPCCVGEGLKKGAWTAEEDKKLISYIHEHGGGGWRDIPQKAGLKRCGKSCRLRWANYLKPDIKRGEFSYEEEQIIIMLHASRGNKWSVIARHLPKRTDNEIKNYWNTHLKKLLIDKGIDPVTHKPL
MYB34(ATR1)	Arabidopsis thaliana	AT5G60890	MVRTPCCKEEGIKKGAWTPEEDQKLIAYLHLHGEGGWRTLPEKAGLKRCGKSCRLRWANYLRPDIKRGEFSPEEDDTIIKLHALKGNKWAAIATSLAGRTDNEIKNYWNTNLKKRLKQKGIDAITHKPI
MYB39	Arabidopsis thaliana	AT4G17780	MGRSPCCDQDKGVKKGPWLPEEDDKLTAYINENGYGNWRSLPKLAGLNRCGKSCRLRWMNYLRPDIRRGKFSDGEESTIVRLHALLGNKWSKIAGHLPGRTDNEIKNYWNTHMRKKLLQMGIDPVTHEPR
MYB41	Arabidopsis thaliana	AT4G28110	MGRSPCCDKNGVKKGPWTAEEDQKLIDYIRFHGPGNWRTLPKNAGLHRCGKSCRLRWTNYLRPDIKRGRFSFEEEETIIQLHSVMGNKWSAIAARLPGRTDNEIKNHWNTHIRKRLVRSGIDPVTHSPR
MYB47	Arabidopsis thaliana	AT1G18710	MGRTTWFDVDGMKKGEWTAEEDQKLGAYINEHGVCDWRSLPKRAGLQRCGKSCRLRWLNYLKPGIRRGKFTPQEEEEIIQLHAVLGNRWAAMAKKMQNRTDNDIKNHWNSCLKKRLSRKGIDPMTHEPI
MYB49	Arabidopsis thaliana	AT5G54230	MGKSSSSEESEVKKGPWTPEEDEKLVGYIQTHGPGKWRTLPKNAGLKRCGKSCRLRWTNYLRPDIKRGEFSLQEEETIIQLHRLLGNKWSAIAIHLPGRTDNEIKNYWNTHIKKKLLRMGIDPVTHCPR
MYB51	Arabidopsis thaliana	AT1G18570	MVRTPCCKAELGLKKGAWTPEEDQKLLSYLNRHGEGGWRTLPEKAGLKRCGKSCRLRWANYLRPDIKRGEFTEDEERSIISLHALHGNKWSAIARGLPGRTDNEIKNYWNTHIKKRLIKKGIDPVTHKGI
MYB53	Arabidopsis thaliana	AT5G65230	MGRSPSSDETGLKKGPWLPEEDDKLINYIHKHGHSSWSALPKLAGLNRCGKSCRLRWTNYLRPDIKRGKFSAEEEETILNLHAVLGNKWSMIASHLPGRTDNEIKNFWNTHLKKKLIQMGFDPMTHQPR
MYB74	Arabidopsis thaliana	AT4G05100	MGRSPCCEKKNGLKKGPWTPEEDQKLIDYINIHGYGNWRTLPKNAGLQRCGKSCRLRWTNYLRPDIKRGRFSFEEEETIIQLHSIMGNKWSAIAARLPGRTDNEIKNYWNTHIRKRLLKMGIDPVTHTPR
MYB76	Arabidopsis thaliana	AT5G07700	MSKRPYCIGEGLKKGAWTTEEDKKLISYIHDHGEGGWRDIPEKAGLKRCGKSCRLRWTNYLKPDIKRGEFSYEEEQIIIMLHASRGNKWSVIARHLPKRTDNEVKNYWNTHLKKRLIDDGIDPVTHKPL
MYB92	Arabidopsis thaliana	AT5G10280	MGRSPISDDSGLKKGPWTPDEDEKLVNYVQKHGHSSWRALPKLAGLNRCGKSCRLRWTNYLRPDIKRGRFSPDEEQTILNLHSVLGNKWSTIANQLPGRTDNEIKNFWNTHLKKKLIQMGFDPMTHRPR
MYB93	Arabidopsis thaliana	AT1G34670	MGRSPCCDENGLKKGPWTPEEDQKLIDYIHKHGHGSWRALPKLADLNRCGKSCRLRWTNYLRPDIKRGKFSAEEEQTILHLHSILGNKWSAIATHLQGRTDNEIKNFWNTHLKKKLIQMGIDPVTHQPR
MYB95	Arabidopsis thaliana	AT1G74430	MGRTTWFDVDGLRKGEWTAEEDRKLVVYINEHGLGEWGSLPKRAGLQRCGKSCRLRWLNYLRPGIKRGKFTPQEEEEIIKYHALLGNRWAAIAKQMPNRTDNDIKNHWNSCLKKRLAKKGIDPMTHEPT
Os02g0579300	Oryza sativa		MGRSPCCEKEAGLKKGPWTPEEDQKLLAYIEQHGHGCWRSLPTKAGLRRCGKSCRLRWTNYLRPDIKRGKFTLQEEQTIIQLHALLGNRWSAIATHLPKRTDNEIKNYWNTHLKKRLARMGIDPVTHKPR
Os02g0754400	Oryza sativa		MGRSPCCDENGLKKGPWTTEEDEKLMEYIQKNGHGSWRALPKLAGLNRCGKSCRLRWTNYLRPDIKRGKFTSAEKDTILQLHAVLGNKWSAIAKHLPGRTDNEIKNYWNTHLKKDLIQKGIDPTTHRPR
Os04g0461000	Oryza sativa		MGRSPCCEKEGLKKGPWTPEEDQKLLAYIEQHGHGCWRSLPSKAGLQRCGKSCRLRWTNYLRPDIKRGKFSLQEEQTIIQLHALLGNRWSAIATHLPKRTDNEIKNYWNTHLKKRLAKMGIDPVTHKPR
Os04g0593200	Oryza sativa		MGRSPCCCHDAGVKKGPWTEEEDRALVEHIKKQGGHVGSWRGLPRAAGLNRCGKSCRLRWTNYLRPDIRRGNFSDDEERLIIRLHAALGNKWSTIATHLDGRTDNEIKNYWNTHIKKKLLRMGIDPVTHQRL
Os06g0112700	Oryza sativa		MGRSPCCEQDADVKKGPWTPEEDKLLVEYIGKNGHGSWRRLPKLAGLNRCGKSCRLRWTNYLRPDIKRGGFSDDEERLIIHLHATLGNKWSSIATKLKGRTDNEIKNYWNTHLRKKLLSQGIDPVTHRPR
Os06g0221000	Oryza sativa		MGRPPCCDENGLKKGPWTPEEDEKLMSYIQKHGHASWRVLPELAGLNRCGKSCRLRWTNYLKPDIKRGNFSREEEQTILQLHSILGNKWSAIAKHLPGRTDNEIKNFWNTHLRKKLIKMGIDPMTHCPR
Os07g0558100	Oryza sativa		MGRAPCCEKSGLKKGPWTPEEDEKLIAYIKEHGQGNWRTLPKNAGLSRCGKSCRLRWTNYLRPDIKRGRFSFEEEEAIIQLHSILGNKWSAIAARLPGRTDNEIKNYWNTHIRKRLLRMGIDPVTHAPR
Os08g0433400	Oryza sativa		MGRSPCCEKIGLKKGPWTPEEDQKLLAYIEEHGHGSWRALPSKAGLQRCGKSCRLRWTNYLRPDIKRGKFSLQEEQTIIQLHALLGNRWSAIATHLPKRTDNEIKNYWNTHLKKRLAKMGIDPVTHKAI
Os08g0486300	Oryza sativa		MGRSPCCDESGLKKGPWTPEEDEKLLHYIQKNGHGSWRTLPRLAGLNRCGKSCRLRWTNYLRPDIKRGKFSQEEEQTILHLHSILGNKWSAIATHLPGRTDNEIKNFWNTHLKKRLIQMGFDPMTHRPR
gw1.1023	Populus Trichocharpa		EKVGLKKGPWTPEEDQKLLAYIEEHGHGSWRALPAKAGLRRCGKSCRLRWTNYLRPDIKRGKFNLQEEQSIIRLHALLGNRWSAIATHLPKRTDNEIKNYWNTHLKKRLDKMGIDPVTHKPK
gw1.29.475	Populus Trichocharpa		MVRSPRSHGSDFKKGPWTPEEDEKLVDYIKRNGHENWKALPKLAGLNRCGKSCRLRWTNYLRPDIKRGKFSEEEERVIVNLHSVLGNKWSRIANHLPGRTDNEIKNFWNTHIRKKLLQMGIDPNTHKPR
gw1.303.11	Populus Trichocharpa		MGRSPCCSKEGLNRGAWTALEDKILMAYIKAHGEGNWRNLPERAGLKRCGKSCRLRWLNYLRPDIKRGNISHDEEELIIRLHNLLGNSRWSLIAGRLPGRTDNEIKNYWNTTL
gw1.II.24	Populus Trichocharpa		MGRSPCCDEIGLKKGPWTPEEDEKLVDHIKKHGQGSWRALPKLAGLNRCGKSCRLRWTNYLRPDIKRGKFSQDEEQTILHLHSIHGNKWSAIATHLPGRTDNEIKNFWNTHLKKKLIQMGFDPMTHQPL
gw1.III.2513	Populus Trichocharpa		MVRSPCSPGASALKKGPWTPDEDEKLIDYIKRNGHENWKALPMLAGLNRCGKSCRLRWTNYLRPDIKRGKFSEEEERVIVNLHSALGNKWSRIANHLPGRTDNEIKNFWNTHIRKKLLQMGIDPNTHKPR
gw1.IV.2190	Populus Trichocharpa		MGRAPCCDKNGLKKGPWTPEEDQKLVDYIQKHGYGNWRTLPKNAGLQRCGKSCRLRWTNYLRPDIKRGRFSFEEEETIIQLHSILGNKWSAIAARLPGRTDNEIKNYWNTHIRKRLLRMGIDPVTHSPR
gw1.V.2791	Populus Trichocharpa		MGRSPCCDESGLKKGPWTPEEDQKLVKYIQKHGHGSWRALPKLAGLNRCGKSCRLRWTNYLRPDIKRGKFSQEEEQTILNLHSILGNKWSAIAGHLPGRTDNEIKNFWNTHLKKKLIQMGFDPMTHRPR
gw1.V.4898	Populus Trichocharpa		MGRSPCCDENGLKKGPWTPEEDQKLVDYIQKHGHGSWRALPKLADLNRCGKSCRLRWTNYLRPDIKRGKFSQDEEQTILHLHSIIGNKWSTIATHLPGRTDNEIKNFWNTHLKKKLIQMGFDPMTHQPR
gw1.VI.257	Populus Trichocharpa		MGRSPCCSKEGLNRGAWTALEDKILTAYIKAHGEGKWRNLPKRAGLKRCGKSCRLRWLNYLRPDIKRGNISNDEEELIVRLHKLLGNRWSLIAGRLPGRTDNEIKNYWNTTLGKKA
gw1.VII.1781	Populus Trichocharpa		MGRSPCCDESGLKKGPWTSEEDQKLVKYIQKHGHGSWRALPKLSGLNRCGKSCRLRWTNYLRPDIKRGKFSQEEEQTILNLHSVLGNKWSAIASHLPGRTDNEIKNFWNTHLKKKLIQMGFDPMTHRPR
gw1.VIII.2556	Populus Trichocharpa		MVKSQCFEKVGLKKGPWTPEEDQKLLAYIEEHGHGSWRALPAKAGLRRCGKSCRLRWTNYLRPDIKRGKFNLQEEQSIIQLHALLGNRWSAIATHLPKRTDNEIKNYWNTHLKKRLDKMGIDPVTHKPK
gw1.X.1051	Populus Trichocharpa		MVRSQCCDKVGLKKGPWTPEEDQKLLAYVEEHGHGSWRALPAKAGLQRCGKSCRLRWTNYLRPDIKRGKFSLQEEQTIIQLHALLGNRWSVIATHLPKRTDNEIKNYWNTHLKKRLDKMGIDPMTHKPK
gw1.XI.2159	Populus Trichocharpa		MGRAPCCEKKGLKKGPWTPDEDQKLIDYIQKHGYGNWRTLPKNAGLQRCGKSCRLRWTNYLRPDIKRGRFSFEEEETIIQLHGILGNKWSAIAARLPGRTDNEIKNYWNTHIRKRLLRMGIDPVTHSPR
gw1.XIII.21	Populus Trichocharpa		MGRAPCCDKNGLKKGPWTPEEDQKLTAYIQLQGPGNWRSLPKNAGLQRCGKSCRLRWTNYLRPDIKRGRFSFEEEESIIQLHSILGNKWSAIAARLPGRTDNEIKNYWNTHIRKRLLRNGIDPVTHASR
gw1.XIX.2943	Populus Trichocharpa		MGRVPCCDKNGLKKGPWTPEEDHKLISFIQLHGPGNWRSLPKNAGLQRCGKSCRLRWTNYLRPDIKRGRFSFEEEETIIQLHSVLGNKWSAIAARLPGRTDNEIKNYWNTHIRKRLLRNGIDPVTHAPR
gw1.XIX.914	Populus Trichocharpa		MAESPFQDESALKKGPWTPEEDQKLIDYVQKHGHGSWRALPMLAGLNRCGKSCRLRWTNYLRPDIKRGNFSEEEQQMIIDFHQVLGNKWSAIAQHLPGRTDNEIKNFWNTHLKKKLLQMGIDPVTHRPR
gw1.XVII.1187	Populus Trichocharpa		MGRSPCCDKVGLKKGPWTPEEDQKLLAYIEEHGHGSWRALPAKAGLQRCGKSCRLRWTNYLRPDIKRGKFSLQEEQTIIQLHALLGNRWSAIATHLPKRTDNEIKNYWNTHLKKRLAKMGIDPVTHKSK
gw1.XVIII.1008	Populus Trichocharpa		MGRSPCCSKEGLNRGAWTALEDKTLMAYIKAHGESNWRNLPERAGLKRCGKSCRLRWLNYLRPDIKRGNISHDEEELIIRLHNLLGNSRWSVIAGRLPGRTDNEIKNYWNTTL
eugene3.00190735	Populus Trichocharpa		MGRSPCCEKAHTNKGAWTKEEDQRLIDYIRVHGEGCWRSLPKAAGLLRCGKSCRLRWINYLRPDLKRGNFTEEEDEIIIKLHSLLGNKWSLIAGKLPGRTDNEIKNYWNTHIKRKLVSRGIDPQTHRPL
fgenesh4_pm. C_scaffold_ 134000008	Populus Trichocharpa		MGKSPCCEKNGLKKGPWTEEEDKKLISYIQKHGHGRWRLLPKNAGLKRCGKSCRLRWTNYLRPDIKRGKLSFEEEETIIQLHSVLGNKWSAIATRLPGRTDNEIKNYWNTHIRKRLLRMGIDPVTHKPH
