# Supplementary material for: A Systems Biology Approach Identifies a R2R3 MYB Gene Subfamily with Distinct and Overlapping Functions in Regulation of Aliphatic Glucosinolates
Source: PLoS One. 2007 Dec 19;2(12):e1322. doi: 10.1371/journal.pone.0001322 (PMC2147653; doi:10.1371/journal.pone.0001322)
Supplement: Table S7 — 35SMYB Seed Stats (0.03 MB XLS) [file pone.0001322.s008.xls]

## Sheet: Table S7 - 35SMYB Seed Stats
Table S7. ANOVAs Comparing Seed Glucosinolates between Col-0 and 35S:MYB Lines.
The three subtables show ANOVAs for a difference between Col-0 and two independent transgenic lines for 35S:MYB28 (top table), 35S:MYB29 (middle table) and 35S:MYB76 (bottom table), respectively, for each detected glucosinolate within seeds. Each line shows the ANOVA for the glucosinolate using the abbreviations listed in Supplemental Table 6. For the ANOVAs, Total model Sums-of-Squares (Total SS…
35S:MYB28			Genotype				Line(Genotype)				Flat
Trait	Model SS		SS	F	P		SS	F	P		SS	F	P
3MTP	0.039379		0.012919	9.42	0.0078		0.00192263	1.4	NS		0.00637679	4.65	0.0477
3MSP	1.46677		0.487691	15.62	0.0013		0.443475	14.21	0.0019		6.761e-05	0	NS
3OHP	1.84102		0.265391	3.4	NS		0.431139	5.52	0.0329		0.0752052	0.96	NS
Allyl	0.0136719		0.00491905	11.05	0.0046		0.00170072	3.82	NS		0.00017462	0.39	NS
3BZOP	1.84551		0.00051775	0.01	NS		0.717315	9.7	0.0071		0.130959	1.77	NS
4MTB	327.615		85.1074	7.19	0.0171		12.8028	1.08	NS		14.1411	1.19	NS
4MSB	394.344		118.964	9.47	0.0077		74.4679	5.93	0.0279		4.377	0.35	NS
4OHB	4.36433		0.446988	2.54	NS		0.7477	4.25	NS		0.350308	1.99	NS
4BZOB	4.43047		0.375302	2.95	NS		2.00441	15.74	0.0012		0.0989962	0.78	NS
2OH-Butenyl	0.00216329		0.00114891	27.6	<0.001		0.00033768	8.11	0.0122		5.71e-05	1.37	NS
5MSP	6.28914		1.9253	9.46	0.0077		1.11459	5.48	0.0335		0.0862845	0.42	NS
6MTH	0.0879758		0.035024	25.12	<0.001		0.0278337	19.96	0.0005		9.083e-05	0.07	NS
6MSH	0.736829		0.086072	3.12	NS		0.193015	6.99	0.0184		0.0169612	0.61	NS
7MTH	6.59044		1.83068	50.4	<0.001		3.46462	95.38	<0.001		0.0106739	0.29	NS
7MSH	4.52734		0.0514645	0.46	NS		2.39417	21.2	0.0003		0.0281241	0.25	NS
8MTO	19.1109		12.3915	65.96	<0.001		0.555497	2.96	NS		0.0407325	0.22	NS
8MSO	63.2631		7.89193	7.23	0.0168		30.8269	28.23	<0.001		0.055102	0.05	NS
Total Aliphatic	1643.35		234.063	4.87	0.0434		636.062	13.22	0.0024		0.0717456	0	NS
Isoleucine	9.19978		3.16201	18.85	0.0006		3.10276	18.5	0.0006		0.072164	0.43	NS
4-OH-I3M	0.0024397		0.00089637	14.6	0.0017		0.00051557	8.39	0.0111		7.069e-05	1.15	NS
I3M	1.1451		0.0204938	0.31	NS		0.116926	1.78	NS		0.00377149	0.06	NS
Total Indolic	1.48426		0.0507233	0.66	NS		0.264274	3.44	NS		0.00019611	0	NS
35S:MYB29			Genotype				Line(Genotype)				Flat
Trait	Model SS		SS	F	P		SS	F	P		SS	F	P
3MTP	0.200714		0.0251731	4.02	NS		0.046598	7.45	0.0143		0.00060093	0.1	NS
3MSP	1.18205		0.100374	2.66	NS		0.384297	10.19	0.0053		0.00154309	0.04	NS
3OHP	0.479253		0.064721	2.66	NS		6.778e-05	0	NS		0.0135276	0.56	NS
Allyl	0.0023052		0.00027839	4.07	NS		0.00074352	10.87	0.0043		3.91e-06	0.06	NS
3BZOP	1.15758		0.128186	4	NS		0.00040384	0.01	NS		0.225185	7.02	0.0168
4MTB	309.743		35.058	3.46	NS		25.4965	2.52	NS		17.6614	1.74	NS
4MSB	72.9099		6.07819	2.88	NS		26.9363	12.76	0.0023		0.0735667	0.03	NS
4OHB	4.08643		0.195053	1.08	NS		0.215869	1.2	NS		0.163239	0.91	NS
4BZOB	3.38678		0.0246875	0.19	NS		0.915497	7	0.017		0.00968472	0.07	NS
2OH-Butenyl	0.000716223		0.00032891	20.3	<0.001		6.731e-05	4.15	NS		1.14e-06	0.07	NS
5MSP	0.77937		0.260573	11.79	0.0032		0.0943802	4.27	NS		0.00062851	0.03	NS
6MTH	0.0626151		0.00775725	5.3	0.0342		0.0164754	11.27	0.0037		0.00144845	0.99	NS
6MSH	0.0694972		0.00991243	6.3	0.0225		0.0232103	14.75	0.0013		0.00021334	0.14	NS
7MTH	0.629184		0.0127736	0.48	NS		0.0407922	1.53	NS		0.0980634	3.68	NS
7MSH	0.852116		0.0918199	5.26	0.0348		0.26858	15.4	0.0011		0.021557	1.24	NS
8MTO	3.35077		0.224412	1.83	NS		0.99858	8.15	0.011		0.0271981	0.22	NS
8MSO	5.58042		0.534172	2.71	NS		1.236e-05	0	NS		0.733052	3.72	NS
Total Aliphatic	880.668		106.435	3.84	0.038		114.276	4.12	NS		31.1253	1.12	NS
Isoleucine	3.68939		0.476074	3.9	NS		0.781798	6.4	0.0216		0.00546061	0.04	NS
4-OH-I3M	0.00111904		9.18e-06	0.22	NS		0.00029131	7.03	0.0168		1.301e-05	0.31	NS
I3M	0.860018		0.129114	4.48	0.0493		0.266066	9.23	0.0074		0.0512303	1.78	NS
Total Indolic	1.14536		0.182687	5.91	0.0264		0.445072	14.39	0.0015		0.0339977	1.1	NS
35S:MYB76			Genotype				Line(Genotype)				Flat
Trait	Model SS		SS	F	P		SS	F	P		SS	F	P
3MTP	0.0244976		0.00090549	1.84	NS		0.00016678	0.34	NS		0.0110761	22.54	0.0003
3MSP	0.107752		0.00284918	0.55	NS		0.0161738	3.12	NS		0.00832671	1.61	NS
3OHP	0.908181		0.0105563	0.29	NS		0.324192	8.79	0.0096		0.0840379	2.28	NS
Allyl	0.000124629		1.51771e-06	0.24	NS		9.28275e-06	1.46	NS		9.68524e-06	1.52	NS
3BZOP	0.939691		0.0376107	1.47	NS		0.172571	6.74	0.0203		0.281006	10.97	0.0047
4MTB	150.506		20.9806	4.52	NS		1.39535	0.3	NS		32.0322	6.9	0.0191
4MSB	13.4375		1.53618	2.31	NS		1.07123	1.61	NS		0.158689	0.24	NS
4OHB	4.25967		0.44424	1.94	NS		0.241026	1.05	NS		0.109328	0.48	NS
4BZOB	1.32506		0.423691	7.38	0.0159		0.0783619	1.37	NS		0.0516711	0.9	NS
2OH-Butenyl	0.001432		0.00036659	10.69	0.0052		0.00043377	12.65	0.0029		1.274e-05	0.37	NS
5MSP	0.0544842		0.0222615	15.22	0.0014		0.00106462	0.73	NS		0.0013945	0.95	NS
6MTH	0.0301206		0.0132285	24.43	<0.001		0.00123503	2.28	NS		0.0016745	3.09	NS
6MSH	0.00794284		0.00219573	17.46	0.0008		0.00235058	18.69	0.0006		0.00039364	3.13	NS
7MTH	1.13726		0.00572803	0.13	NS		0.409609	9.34	0.008		0.0781972	1.78	NS
7MSH	0.243891		0.0326286	6.35	0.0236		0.0864028	16.81	0.0009		0.0244407	4.76	0.0455
8MTO	3.25796		0.137024	1	NS		1.14854	8.42	0.011		0.0497929	0.36	NS
8MSO	13.1999		0.87755	2.84	NS		6.40876	20.75	0.0004		0.6508	2.11	NS
Total Aliphatic	464.778		77.507	6.42	0.0229		62.9933	5.22	0.0373		75.8068	6.28	0.0242
Isoleucine	1.79748		0.0976473	1.43	NS		0.0308466	0.45	NS		0.381193	5.59	0.032
4-OH-I3M	0.000762803		6.62e-06	0.19	NS		0.00011142	3.14	NS		5.467e-05	1.54	NS
I3M	0.504335		0.0541429	2.75	NS		0.175892	8.92	0.0092		0.0229506	1.16	NS
Total Indolic	0.504711		0.0308313	1.62	NS		0.202692	10.62	0.0053		0.00943415	0.49	NS
