# Supplementary material for: A Systems Biology Approach Identifies a R2R3 MYB Gene Subfamily with Distinct and Overlapping Functions in Regulation of Aliphatic Glucosinolates
Source: PLoS One. 2007 Dec 19;2(12):e1322. doi: 10.1371/journal.pone.0001322 (PMC2147653; doi:10.1371/journal.pone.0001322)
Supplement: Table S12 — Foliar MYB KO Stats (0.03 MB XLS) [file pone.0001322.s013.xls]

## Sheet: Sheet1
Table S12. ANOVAs Comparing Foliar Glucosinolates Between Wildtype and Homozygous MYB mutant lines as Obtained From Segregating Siblings.
The top table shows ANOVA for a difference in foliar glucosinolate content within siblings segregating for the presence and absence of T-DNA insertions within either MYB28 (top table) or MYB29 (middle table) or MYB76 (bottom table). Each line shows the ANOVA for the glucosinolate using the abbreviations listed in Supplemental Table 6. For the ANOVAs, Total model Sums-of-Squares (Total SS), indivi…
myb28-1			Genotype				Experiment				Genotype*Experiment				Weight
	Total SS		SS	F	P		SS	F	P		SS	F	P		SS	F	P
4MSB	0.114495		0.00160102	1.22	NS		0.00335296	2.56	NS		0.000668776	0.51	NS		0.00195868	1.49	NS
4MTB	0.0191771		1.01426e-05	0.17	NS		0.00126046	21.6	0.0005		1.80977e-05	0.31	NS		0.000112022	1.92	NS
5MSP	0.000878005		2.1162e-06	0.1	NS		7.6488e-06	0.35	NS		1.76181e-05	0.81	NS		2.60209e-05	1.2	NS
7MSH	0.00030157		6.00032e-05	10.39	0.0073		2.9014e-06	0.5	NS		7.5229e-06	1.3	NS		1.7659e-06	0.31	NS
7MTH	0.000161178		2.75181e-05	19.19	0.0007		1.62009e-05	11.3	0.0051		2.21414e-05	15.44	0.0017		1.0272e-06	0.72	NS
8MSO	0.00825419		0.00205755	13.35	0.0029		0.000133525	0.87	NS		0.000578184	3.75	NS		2.02827e-05	0.13	NS
8MTO	2.469e-06		2.0246e-06	34.38	0.0006		.	.	.		.	.	.		2.3e-09	0.04	NS
Total aliphatic	0.329416		0.00687776	2.49	NS		0.00522147	1.89	NS		0.00382967	1.39	NS		0.00675548	2.45	NS
I3M	0.0494455		0.00222075	0.8	NS		5.91327e-05	0.02	NS		0.00107777	0.39	NS		0.000826654	0.3	NS
4MO-I3M	8.24582e-05		9.604e-07	0.18	NS		5.294e-07	0.1	NS		6.7224e-06	1.27	NS		1.2268e-06	0.23	NS
NMO-I3M	0.00433446		0.000176936	0.74	NS		1.18352e-05	0.05	NS		0.00021969	0.91	NS		3.67598e-05	0.15	NS
Total indolic	0.0834929		0.00377076	0.8	NS		0.000140603	0.03	NS		0.00203028	0.43	NS		0.00113616	0.24	NS
myb29			Genotype				Experiment				Genotype*Experiment				Weight
	Total SS		SS	F	P		SS	F	P		SS	F	P		SS	F	P
4MSB	0.0767828		0.0112769	7.79	0.0086		0.00555633	3.84	NS		0.00235183	1.63	NS		0.0126056	8.71	0.0058
4MTB	0.0210547		0.00110003	5.27	0.0282		0.00594117	28.45	<.0001		0.000738844	3.54	NS		0.000141652	0.68	NS
5MSP	0.000462951		0.000106304	13.93	0.0007		4.82908e-05	6.33	0.0169		2.24107e-05	2.94	NS		6.89515e-05	9.03	0.005
7MSH	0.000509487		1.9236e-05	1.64	NS		9.7989e-06	0.84	NS		2.835e-07	0.02	NS		5.38775e-05	4.6	0.0394
7MTH	0.000883389		1.35821e-05	1.61	NS		0.000336155	39.95	<.0001		6.2211e-06	0.74	NS		1.2439e-06	0.15	NS
8MSO	0.0127204		7.33142e-05	0.27	NS		9.93636e-05	0.37	NS		0.000175174	0.66	NS		0.0015037	5.63	0.0237
8MTO	5.33582e-05		1.947e-06	1.07	NS		.	.	.		.	.	.		3.9471e-06	2.16	NS
Total aliphatic	0.241248		0.0176021	3.64	NS		5.60844e-05	0.01	NS		0.00874584	1.81	NS		0.0329546	6.82	0.0135
I3M	0.130814		0.00472923	1.54	NS		0.0132647	4.32	0.0455		0.000569443	0.19	NS		0.0158329	5.15	0.0298
4MO-I3M	0.000285894		3.2e-09	0	NS		8.99722e-05	23.28	<.0001		1.19794e-05	3.1	NS		6.058e-07	0.16	NS
NMO-I3M	0.00309019		8.96502e-05	1.2	NS		0.000173284	2.32	NS		3.6253e-06	0.05	NS		0.000365279	4.88	0.0341
Total indolic	0.173942		0.00611226	1.5	NS		0.0189947	4.66	0.0383		0.000646182	0.16	NS		0.0212341	5.2	0.0291
myb29	Knockout (Genotype)
	SS	F	P
4MSB	0.00912428	3.15	NS
4MTB	7.4357e-06	0.02	NS
5MSP	3.75566e-05	2.46	NS
7MSH	1.44901e-05	0.62	NS
7MTH	1.31922e-05	0.78	NS
8MSO	0.000289924	0.54	NS
8MTO	3.129e-06	0.86	NS
Total aliphatic	0.015317	1.59	NS
I3M	0.00476385	0.78	NS
4MO-I3M	9.2675e-06	1.2	NS
NMO-I3M	1.7952e-05	0.12	NS
Total indolic	0.00523858	0.64	NS
myb76			Genotype				Weight				Knockout (Genotype)
	Total SS		SS	F	P		SS	F	P		SS	F	P
4MSB	0.00442861		0.00113753	10.21	0.0085		0.00142304	12.77	0.0044		0.00015012	0.67	NS
4MTB	0.000142746		5.77337e-05	12.54	0.0046		7.8237e-06	1.7	NS		4.35508e-05	4.73	0.0329
5MSP	3.27802e-05		3.7846e-06	3.06	NS		6.3881e-06	5.16	0.0442		6.4508e-06	2.6	NS
7MSH	2.12367e-05		5.17e-07	0.42	NS		3.9632e-06	3.2	NS		2.4397e-06	0.98	NS
7MTH	9.904e-07		1.15e-08	0.2	NS		7.36e-08	1.26	NS		2.133e-07	1.82	NS
8MSO	0.000571727		2.1895e-06	0.06	NS		0.000121879	3.3	NS		2.25837e-05	0.31	NS
8MTO	8.2811e-06		2.02e-08	0.03	NS		7.731e-07	1.3	NS		6.42e-07	0.54	NS
Total aliphatic	0.00910264		0.00170749	5.41	0.0402		0.00301707	9.55	0.0103		0.000199313	0.32	NS
I3M	0.00162427		0.000138226	1.91	NS		4.8683e-06	0.07	NS		0.000535083	3.69	NS
4MO-I3M	2.23207e-05		4.38e-08	0.04	NS		8.4784e-06	8.28	0.015		1.3106e-06	0.64	NS
NMO-I3M	2.53265e-05		7.87e-07	0.95	NS		1.209e-07	0.15	NS		1.24515e-05	7.48	0.0089
Total indolic	0.0020983		0.000165207	1.85	NS		2.9876e-05	0.33	NS		0.000736042	4.12	0.0462
