# Supplementary material for: A Systems Biology Approach Identifies a R2R3 MYB Gene Subfamily with Distinct and Overlapping Functions in Regulation of Aliphatic Glucosinolates
Source: PLoS One. 2007 Dec 19;2(12):e1322. doi: 10.1371/journal.pone.0001322 (PMC2147653; doi:10.1371/journal.pone.0001322)
Supplement: Table S13 — Seed MYB KO Stat (0.03 MB XLS) [file pone.0001322.s014.xls]

## Sheet: Table S13 - seed MYB KO Stat
Table S13. ANOVAs Comparing Seed Glucosinolates Between Wild-type and Homozygous MYB mutant lines as Obtained From Segregating Siblings.
The tables show ANOVA for a difference in seed glucosinolate content within siblings segregating for the presence and absence of T-DNA insertions within either MYB28 (top table), MYB29 (middle table) or MYB76 (bottom table). Each line shows the ANOVA for the glucosinolate using the abbreviations listed in Supplemental Table 6. For the ANOVAs, Total model Sums-of-Squares (Total SS), individual fac…
myb28-1			Genotype				Experiment				Genotype*Experiment
	Total SS		SS	F	P		SS	F	P		SS	F	P
3BZOP	0.420225		0.11219	15.01	0.0017		0.294335	39.38	<.0001		0.0188528	2.52
4MTB	28.7661		8.33982	10.39	0.0061		14.8784	18.53	0.0007		0.600703	0.75
4MSB	1.88735		0.603016	9.83	0.0073		0.353232	5.76	0.0309		0.565579	9.22	0.0089
4OHB	0.24466		0.00110638	0.13			0.0922298	10.79	0.0054		0.00539817	0.63
4BZOB	1.50624		0.243438	10.74	0.0055		0.36607	16.14	0.0013		0.116524	5.14	0.0398
5MTP	0.340548		0.083889	10.03	0.0068		0.206561	24.71	0.0002		0.0161663	1.93
7MTH	0.378475		0.337034	232.76	<.0001		0.0603374	41.67	<.0001		0.0603374	41.67	<.0001
7MSH	0.247036		0.19811	63.63	<.0001		0.0279475	8.98	0.0096		0.0221298	7.11	0.0184
8MTO	0.742853		0.646726	126.67	<.0001		0.0421352	8.25	0.0123		0.0541862	10.61	0.0057
8MSO	3.82305		3.47284	169.48	<.0001		0.46668	22.77	0.0003		0.320951	15.66	0.0014
Total aliphatic	108.433		57.3438	46.43	<.0001		67.5039	54.65	<.0001		7.4391	6.02	0.0278
I3M	0.361234		0.00259813	0.25			0.16279	15.55	0.0015		0.00090509	0.09
myb29			Genotype				Knockout(genotype)				Experiment
	Total SS		SS	F	P		SS	F	P		SS	F	P
3BZOP	0.423928		0.0417183	8.88	0.0052		0.0375082	3.99	0.0272		0.116023	24.68	<.0001
4MTB	38.3765		3.60432	6.86	0.0128		2.43312	2.32			9.61873	18.31	0.0001
4MSB	3.49576		0.279132	3.98			0.13659	0.97			0.0261962	0.37
4OHB	0.500758		0.000122	0.01			0.004108	0.21			0.0414545	4.15	0.0489
4BZOB	1.54274		0.25012	16.79	0.0002		0.0306744	1.03			0.652533	43.8	<.0001
5MTP	0.370407		0.0105619	3.52			0.00626917	1.04			0.18693	62.22	<.0001
7MTH	0.673555		2.829e-05	0			0.00234788	0.08			0.137415	9.55	0.0038
7MSH	0.225631		0.00273716	0.59			0.024917	2.68			0.0264197	5.68	0.0226
8MTO	2.04201		0.00445173	0.13			0.00207238	0.03			0.738809	22.02	<.0001
8MSO	5.27352		0.0885332	0.93			0.15609	0.82			1.48296	15.65	0.0003
Total aliphatic	147.744		5.93884	4.33	0.0445		7.68541	2.8			68.9073	50.29	<.0001
I3M	0.259213		0.0152818	3.98			0.0176466	2.3			0.0668717	17.41	0.0002
	Line*Experiment
	SS	F	P
3BZOP	0.00135947	0.29
4MTB	0.821563	1.56
4MSB	0.104737	1.49
4OHB	0.0994239	9.96	0.0032
4BZOB	0.079663	5.35	0.0266
5MTP	0.00541887	1.8
7MTH	0.0148432	1.03
7MSH	0.00033215	0.07
8MTO	0.0932986	2.78
8MSO	0.105086	1.11
Total aliphatic	3.35929	2.45
I3M	0.0130815	3.41
myb76			Genotype				Knockout(genotype)
	Total SS		SS	F	P		SS	F	P
3BZOP	0.0719638		0.00263307	0.45			0.003509	0.3
4MTB	7.41101		0.849828	1.75			1.69599	1.75
4MSB	1.23951		0.42926	8.43	0.0144		0.433153	4.25	0.0429
4OHB	0.146269		0.0100553	1.39			0.0654942	4.53	0.0367
4BZOB	0.12887		0.00456798	0.79			0.0649359	5.59	0.0211
5MTP	0.0448168		0.00223948	0.66			0.00630675	0.93
7MTH	0.0580097		0.00643555	1.4			0.00218761	0.24
7MSH	0.068175		0.0229719	6.1	0.0311		0.00951407	1.26
8MTO	0.134572		8.427e-05	0.01			0.0380816	2.26
8MSO	0.6993		0.142516	2.87			0.0138988	0.14
Total aliphatic	20.5967		0.0570146	0.03			1.43849	0.42
I3M	0.0475802		0.00103694	0.36			0.0124446	2.17
