# Supplementary material for: A Systems Biology Approach Identifies a R2R3 MYB Gene Subfamily with Distinct and Overlapping Functions in Regulation of Aliphatic Glucosinolates
Source: PLoS One. 2007 Dec 19;2(12):e1322. doi: 10.1371/journal.pone.0001322 (PMC2147653; doi:10.1371/journal.pone.0001322)
Supplement: Table S15 — Foliar means doubleKO (0.02 MB XLS) [file pone.0001322.s016.xls]

## Sheet: Table S15-foliar means doubleKO
Table S15. Comparison of glucosinolate levels in foliar tissue between homozygous MYB28 and MYB29 double KOs.
Mean shows the average glucosinolate content in pmol per mg of tissue using the abbreviations in Supplementary Table 6. SE is the standard error of the mean for that line. Sig indicates the P value of the difference between Col-0 and knockout as determined by ANOVA (Supplemental Table 14). N represents the total number of independent samples per genotypic class.
	MYB28	MYB29		MYB28	MYB29		MYB28	MYB29		MYB28	MYB29
	WT	WT		WT	KO		KO	WT		KO	KO
	N=12			N=12			N=12			N=12
	Mean	SE		Mean	SE		Mean	SE		Mean	SE
4MTB	26.8667	2.63382		18.3583	2.34551		26.2417	1.88388		0	0
4MSB	117.417	9.69151		74.9083	9.58887		76.875	4.32824		0	0
5MSP	12.6417	1.59504		5.00833	0.538159		5.26667	0.603316		0	0
7MTH	1.59167	0.132264		1.95083	0.177911		0.203833	0.085611		0	0
7MSH	9.8	0.803873		7.80833	0.782232		0	0		0	0
8MTO	1.81667	0.347901		3.63833	0.470356		8.12667	6.02072		0	0
8MSO	52.8083	5.65575		47.1317	5.98071		2.18	0.143685		0	0
Long Chain	66.0167	6.82442		60.5292	7.13335		10.5105	6.16901		0	0
Short Chain	156.925	12.9765		98.275	11.9911		108.383	5.1517		0	0
Total Aliphatic	223	18.4485		158.833	18.8579		118.894	9.34155		0	0
I3M	63.6917	6.88396		63.3792	7.71536		57.12	5.33007		76.6417	7.84445
4MO-I3M	9.6	0.645028		8.96083	0.773604		8.99167	0.255093		9.31667	0.487702
NMO-I3M	3.65	0.47697		3.17833	0.627194		3.605	1.42753		5.4	1.91264
Total Indolic	76.975	7.63593		75.5833	8.53554		69.7083	6.78656		91.35	9.61928
