# Supplementary material for: A Systems Biology Approach Identifies a R2R3 MYB Gene Subfamily with Distinct and Overlapping Functions in Regulation of Aliphatic Glucosinolates
Source: PLoS One. 2007 Dec 19;2(12):e1322. doi: 10.1371/journal.pone.0001322 (PMC2147653; doi:10.1371/journal.pone.0001322)
Supplement: Table S17 — Seed means doubleKO (0.02 MB XLS) [file pone.0001322.s018.xls]

## Sheet: Table S17 -seed means doubleKO 
Table S17. Comparison of glucosinolate levels in seeds between homozygous MYB28 and MYB29 double KOs.
Mean shows the average glucosinolate content in nmol per 10 seeds using the abbreviations in Supplementary Table 6. SE is the standard error of the mean for that line. N represents the total number of independent samples per genotypic class.
	MYB28	MYB29		MYB28	MYB29		MYB28	MYB29		MYB28	MYB29
	WT	WT		WT	KO		KO	WT		KO	KO
	N=12			N=11			N=12			N=12
	Mean	SE		Mean	SE		Mean	SE		Mean	SE
3BZOP	3.96638	0.366079		3.48153	0.293344		1.69981	0.194202		0	0
4MTB	26.7024	2.93923		22.2401	1.68568		9.22733	1.13104		0	0
4MSB	1.25518	0.186622		0.504184	0.0798156		0.422232	0.0524159		0	0
4BZOB	5.93752	0.325136		5.97512	0.714643		4.45008	0.49287		0	0
5MTP	2.48774	0.214619		2.12993	0.130762		0.698003	0.133159		0	0
6MTH	1.79709	0.0990064		2.16909	0.112072		1.38182	0.109377		0	0
7MTH	5.3795	0.331013		4.305	0.266925		0	0		0	0
7MSH	1.67483	0.149003		1.25763	0.10404		0	0		0	0
8MTO	8.64024	0.39869		8.72644	0.380156		0.189365	0.13108		0	0
8MSO	8.89653	0.493355		8.40003	0.534673		0.398774	0.101269		0	0
Long Chain	24.5911	1.18127		22.6891	1.1633		0.588139	0.216673		0	0
Short Chain	37.8615	3.48012		32.2009	2.33429		15.7995	1.743		0	0
Total Aliphatic	66.7374	4.64745		59.189	3.4807		18.4674	2.076		0	0
I3M	1.57176	0.162812		1.92183	0.314765		1.60667	0.135246		1.00597	0.135982
