# Supplementary material for: A Systems Biology Approach Identifies a R2R3 MYB Gene Subfamily with Distinct and Overlapping Functions in Regulation of Aliphatic Glucosinolates
Source: PLoS One. 2007 Dec 19;2(12):e1322. doi: 10.1371/journal.pone.0001322 (PMC2147653; doi:10.1371/journal.pone.0001322)
Supplement: Table S18 — Primers (0.02 MB XLS) [file pone.0001322.s019.xls]

## Sheet: Table S18 - Primers
Table S18. Primers Developed for the Construction of Plant Transformation Vectors, RT-PCR and Genotyping of T-DNA insertion lines.
Shown are the primers developed for this study and their intended purpose.
Name of primer		Oligonucleotides	Purpose
BJH157	F	ggcttaaUatgtcaagaaagccatgttgcgt	Amplification of MYB28 coding region of cloning into pCAMBIA230035Su (Nour-Eldin et al. 2006).
BJH74	R	ggtttaaUTCATATGAAATGCTTTTCAAG	Amplification of MYB28 coding region of cloning into pCAMBIA230035Su (Nour-Eldin et al. 2006).
BJH71	F	ggtttaaUTCATATGAAGTTCTTGTCGTC	Amplification of MYB29 coding region of cloning into pCAMBIA230035Su (Nour-Eldin et al. 2006).
BJH72	R	ggcttaaUATGTCAAGAAAGCCATGTTG	Amplification of MYB29 coding region of cloning into pCAMBIA230035Su (Nour-Eldin et al. 2006).
BJH75	F	ggcttaaUATGTCAAAGAGACCATATTGTATC	Amplification of MYB76 coding region of cloning into pCAMBIA230035Su (Nour-Eldin et al. 2006).
BJH76	R	ggtttaaUTCATAAGAAGTTCTTCTCGTCGGA	Amplification of MYB76 coding region of cloning into pCAMBIA230035Su (Nour-Eldin et al. 2006).
Myb28.RT-PCR	F	CAGTTGCAACATGGTTTCCA	RT-PCR on Myb28
Myb28.RT-PCR	R	GGAAATTGATATTACTGTGGTACAC	RT-PCR on Myb28
Myb29.RT-PCR	F	TACAACGGTCGTCTACCACA	RT-PCR on Myb29
Myb29.RT-PCR	R	TCATCCGGGTTTGAGTCATA	RT-PCR on Myb29
Myb76.RT-PCR	F	TTGAGCCCATGAAGTTCGA	RT-PCR on Myb76
Myb76.RT-PCR	R	CGATCATGTACTCATATGATTG	RT-PCR on Myb76
MAM1-RT-PCR	F	AGGATTTCCTATGCAAGATTCT	RT-PCR on MAM1
MAM1-RT-PCR	R	GGAAATTGATATTACTGTGGTACAC	RT-PCR on MAM1
MAM3-RT-PCR	F	CTGAAGGCATTAGTGGTGAAC	RT-PCR on MAM3
MAM3-RT-PCR	R	AAGTGACTTAATACCATCGTA	RT-PCR on MAM3
CYP79F1-RT-PCR	F	AAAGCTCAATGCGTAGAAT	RT-PCR on CYP79F1
CYP79F1-RT-PCR	R	TTTTTAGACACCATCTTGTTTTCTTCTTC	RT-PCR on CYP79F1
CYP79F2-RT-PCR	F	AAAGCTCAATGCGTCGAAT	RT-PCR on CYP79F2
CYP79F2-RT-PCR	R	GCGTCGAAACACATCACAGAG	RT-PCR on CYP79F2
ACT8	F	GGTCGTACTACCGGTATTGTGCT	RT-PCR on actin
ACT8	R	TGACAATTTCACGCTCTGCT	RT-PCR on actin
CYP83A1-RT-PCR	F	CGAGAGATAAGGAAGATGG	RT-PCR on CYP83A1
CYP83A1-RT-PCR	R	CCACTACAATATCCAAGATG	RT-PCR on CYP83A1
SUR1-RT-PCR	F	GAAGCTCGGGATAATGGTGA	RT-PCR on SUR1
SUR1-RT-PCR	R	ACACAGGGGATGTCCTTGAG	RT-PCR on SUR1
BCAT4-RT-PCR	F	GGATTCTGCTATTCCGACCA	RT-PCR on BCAT4
BCAT4-RT-PCR	R	GGAAAAGCTCGACGAAACTG	RT-PCR on BCAT4
NptII	F	GGCTATTCGGCTATGACTGGG	Identification of transgenic T2 plants by amplification of the NptII gene
NptII	R	CAGCAATATCACGGGTAGCCA	Identification of transgenic T2 plants by amplification of the NptII gene
myb28-1	LP	TTTTTCATTATGCGTTTGCAG	Genotyping of SALK_136312 (myb28-1)
myb28-1	RP	TGTATAAACCAGCTTTTTGGGG	Genotyping of SALK_136312 (myb28-1)
LBa1		TGGTTCACGTAGTGGGCCATCG	Genotyping of SALK_136312 (myb28-1), SALK_096949 (myb76-1) and SALK_055242 (myb76-2)
myb29-1	LP	TTGTAGATTGCGATGGGCTA	Genotyping of GABI_868E02 (myb29-1)
myb29-1	RP	TATGTTTGCATCATCTCGTCTTC	Genotyping of GABI_868E02 (myb29-1)
8409 LB		ATATTGACCATCATACTCATTGC	Genotyping of GABI_868E02 (myb29-1)
myb29-2	LP	TTTTTCCCATTGCCCTTTATC	Genotyping of SM.34316 (myb29-2)
myb29-2	RP	TAGGATTTTACTTGTTGCCGC	Genotyping of SM.34316 (myb29-2)
Spm32		TACGAATAAGAGCGTCCATTTTAGAGTGA	Genotyping of SM.34316 (myb29-2)
myb76-1	LP	TGCTCATCCTGATTGGATTTC	Genotyping of SALK_096949 (myb76-1)
myb76-1	RP	ATTGTCACGAGTGCATGACAC	Genotyping of SALK_096949 (myb76-1)
myb76-2	LP	CGTGACCACTTTCTATCTGCG	Genotyping of SALK_055242 (myb76-2)
myb76-2	RP	TGCATGACACTTACCGTGATG	Genotyping of SALK_055242 (myb76-2)
